# Supplementary material for: Testing learning as alternative to the blank slate hypothesis in the honey bee, Apis mellifera
Source: PLoS One. 2025 Jun 9;20(6):e0325591. doi: 10.1371/journal.pone.0325591 (PMC12148108; doi:10.1371/journal.pone.0325591)
Supplement: S1 Table — (XLSX) [file pone.0325591.s001.xlsx]

## Sheet: raw data
Trial	Colony	Treatment	Date	Temp (°C)	TimeNE	NEant	NEsta	NEcrwl	NEman	NEbit	NEsti	NEscore	TimeSF	SFant	SFsta	SFcwl	SFman	SFbit	SFsti	SFscore	TimeFF	FFant	FFsta	FFcrwl	FFman	FFbit	FFsti	FFscore
1	C1	No emerged	08-10-2022	25.6	14:10:00			1	1			2	14:20:00	1	1					2	14:30:00	2	4	6			1	13
2	C2	Control	08-10-2022	25.6	14:50:00	2	4	6			1	13	15:00:00				1			1	15:10:00		1		1		5	7
3	C1	No emerged	08-10-2022	25.6	14:10:00	1	6		4			11	14:22:00	6			1			7	14:32:00	3			7			10
4	C2	Control	08-10-2022	25.6	14:50:00	3						3	15:00:00	2						2	15:10:00	1	1			3	4	9
5	C1	No emerged	08-10-2022	25.8	15:31:00		1					1	15:42:00	5			3	1		9	15:55:00	13	1		2			16
6	C2	Control	08-10-2022	26.8	16:17:00							0	16:30:00							0	16:40:00			3		3	2	8
7	C1	No emerged	08-10-2022	25.8	15:37:00	1			2			3	15:48:00	3						3	15:58:00	3			9			12
8	C2	Control	08-10-2022	26.8	16:17:00	2		1	2			5	16:30:00	1						1	16:40:00	8		1	8	24	2	43
9	C1	No emerged	08-11-2022	22.7	11:30:00	4		10	5	26	2	47	11:40:00							0	11:50:00		2		3			5
10	C2	Control	08-11-2022	22.8	12:26:00	1						1	12:34:00							0	12:46:00	5	1		1	3		10
11	C1	No emerged	08-11-2022	22.7	11:32:00	3		1	2			6	11:42:00	9						9	11:53:00	16		2	7	5		30
12	C2	Control	08-11-2022	22.8	12:25:00	4		1	1	1		7	12:35:00	1			1			2	12:45:00	3						3
13	C2	Control	08-11-2022	24.2	13:15:00	3	1	2	3	31	1	41	13:25:00							0	13:35:00					2	2	4
14	C1	No emerged	08-11-2022	24.2	13:15:00	5		1	4	1		11	13:25:00	4						4	13:40:00	5	1		9	6		21
15	C1	No emerged	08-12-2022	23.1	10:58:00	9		5	1	12	2	29	11:08:00							0	11:21:00						3	3
16	C1	No emerged	08-12-2022	23.1	11:40:00	4	1	6	3	22	5	41	11:50:00							0	12:00:00					4	1	5
17	C1	No emerged	08-12-2022	23.1	10:58:00	8	1	6		16	5	36	11:08:00	7						7	11:21:00	6			3	6		15
18	C1	No emerged	08-12-2022	23.1	11:40:00	2	3		2	2		9	11:50:00	1	2					3	12:00:00	9	2		3	6		20
19	C1	No emerged	08-12-2022	24	12:35:00	2		4	1			7	12:45:00	2						2	12:57:00	5	1	1	4	12	5	28
20	C1	No emerged	08-12-2022	25.4	13:17:00	5			2			7	13:27:00	2		1	5	2		10	13:37:00	9			4	8	1	22
21	C1	No emerged	08-12-2022	24	12:38:00			1	1	1		3	12:49:00	2	2					4	12:59:00	1	3		2	9	1	16
22	C1	No emerged	08-12-2022	25.4	13:14:00			1		1		2	13:25:00							0	13:38:00				1	4	2	7
23	C1	No emerged	08-12-2022	25.4	13:50:00	1						1	14:00:00	5		1				6	14:12:00	11			2	1		14
24	C3	No emerged	08-17-2022	25.5	13:44:00	2						2	13:55:00	7			1			8	14:10:00	6		1	5	17		29
25	C4	Control	08-17-2022	26.1	14:28:00							0	14:38:00	3						3	14:58:00	6		2	4	7		19
26	C3	No emerged	08-17-2022	25.9	15:22:00	1		1				2	15:35:00	12			5	5		22	15:45:00	8		1	6	5	8	28
27	C4	Control	08-17-2022	26.9	16:04:00			1				1	16:14:00	1			2	5		8	16:24:00	6			3	5		14
28	C3	No emerged	08-17-2022	25.9	15:22:00	1						1	15:35:00	14		1	6	12		33	15:47:00	2			1	6	12	21
29	C4	Control	08-17-2022	25.9	15:38:00	1		1				2	16:12:00	3						3	16:22:00	8	2		3	4		17
30	C3	No emerged	08-17-2022	26.9	16:44:00							0	16:54:00				2			2	17:04:00	14	1	1	2	6	4	28
31	C4	Control	08-17-2022	27.1	17:19:00	2		5	2	9	1	19	17:29:00	3	2			2		7	17:39:00	14	2	2	5	7		30
32	C3	No emerged	08-17-2022	26.9	16:40:00	1						1	16:50:00	3						3	17:00:00	1	1		1	4		7
33	C4	Control	08-17-2022	27.1	17:17:00							0	17:27:00	1			2			3	17:37:00	4	1		2			7
34	C4	Control	08-17-2022	26.4	17:56:00							0	18:06:00	2			1			3	18:16:00	2			1	2		5
35	C3	No emerged	08-17-2022	26.4	17:56:00							0	18:06:00	7	3		2	1		13	18:16:00	3	1		2			6
36	C3	No emerged	08-18-2022	22.6	09:01:00	4		1	2			7	09:13:00	5			2			7	09:24:00	7	1		1	1		10
37	C4	Control	08-18-2022	22.6	09:42:00							0	09:52:00	1	4		1	1		7	10:02:00	3			9	11		23
38	C3	No emerged	08-18-2022	24.9	10:27:00	2		2		1	1	6	10:37:00	3	2					5	10:47:00					24	1	25
39	C4	Control	08-18-2022	26.3	11:06:00	1						1	11:16:00	3						3	11:26:00	1	2			6		9
40	C3	No emerged	08-18-2022	24.9	10:27:00			2	3	9		14	10:37:00	5			4			9	10:47:00	5				9	2	16
41	C4	Control	08-18-2022	26.3	11:06:00	1	1					2	11:18:00	1						1	11:28:00		2	2	1	6	6	17
42	C3	No emerged	08-18-2022	26.7	12:01:00	2	1					3	12:14:00	1						1	12:24:00	4	1		1	1		7
43	C4	Control	08-18-2022	26.7	12:42:00	1						1	12:52:00	2						2	13:02:00					10	1	11
44	C3	No emerged	08-18-2022	26.7	12:01:00	1						1	12:14:00	2	1			1		4	12:24:00	1				14		15
45	C4	Control	08-18-2022	26.7	12:42:00				1			1	12:52:00	3	4		1			8	13:02:00	7			4	4		15
46	C3	No emerged	08-18-2022	27.3	13:23:00							0	13:33:00	3		2	6	1		12	13:45:00	6			10	6		22
47	C4	Control	08-18-2022	28.2	13:58:00							0	14:08:00	3	1			1		5	14:18:00	4	4	1		13		22
48	C3	No emerged	08-18-2022	27.3	13:23:00	1						1	13:33:00	3				1		4	13:45:00	3	3		3	4		13
49	C4	Control	08-18-2022	28.2	13:58:00							0	14:08:00	1			2			3	14:18:00	5			6	6	1	18
50	C3	No emerged	08-18-2022	28.3	14:38:00							0	14:50:00	1						1	15:00:00					3		3
51	C6	Control	08-24-2022	26.1	12:31:00	1		3				4	12:42:00	2		2	1			5	12:54:00	3	3	2	2	5	18	33
52	C5	No emerged	08-24-2022	27.6	13:08:00	1		1				2	13:23:00	7		2		22		31	13:33:00	1	5	2		3	6	17
53	C6	Control	08-24-2022	26.1	12:31:00	1		1				2	12:42:00	1	2					3	12:54:00			1		6		7
54	C5	No emerged	08-24-2022	27.6	13:08:00	1						1	13:23:00							0	13:33:00	3	1	1	2	4		11
55	C6	Control	08-24-2022	27.6	13:48:00	1						1	14:00:00	1	1	2				4	14:10:00	1	7	2	3	7	1	21
56	C5	No emerged	08-24-2022	28	14:26:00			1				1	14:39:00	3	1	1	1			6	14:50:00	4	2		2	17	7	32
57	C6	Control	08-24-2022	27.6	13:47:00	4						4	13:57:00	2				1		3	14:07:00			1	2	3		6
58	C5	No emerged	08-24-2022	28	14:27:00							0	14:37:00	3						3	14:47:00				1	9	3	13
59	C6	Control	08-24-2022	28.2	15:06:00	2						2	15:17:00	2	2	1				5	15:27:00	6	1	1	2	2		12
60	C6	Control	08-26-2022	24.2	10:39:00	1						1	10:50:00							0	11:04:00	2		1		3		6
61	C6	Control	08-24-2022	28.2	15:06:00				6	1		7	15:17:00	1	1		1			3	15:27:00	1	2		4	10	5	22
62	C5	No emerged	08-26-2022	26.2	11:20:00	3						3	11:32:00	1	1	1		3	4	10	11:44:00	1	4	1		5	2	13
63	C6	Control	08-26-2022	24.2	10:39:00	1						1	10:48:00	1	3					4	11:02:00		1			8		9
64	C5	No emerged	08-26-2022	26.2	11:20:00	1	1					2	11:32:00	1		1				2	11:44:00	2			3	4	2	11
65	C6	Control	08-26-2022	27.3	12:00:00	2						2	12:11:00	3						3	12:23:00	1	2			3	6	12
66	C5	No emerged	08-26-2022	27.3	12:42:00	2						2	12:54:00	3						3	13:06:00	5	3			2		10
67	C6	Control	08-26-2022	27.3	12:00:00	1						1	12:11:00	1	1					2	12:23:00	2	2			2	2	8
68	C5	No emerged	08-26-2022	27.3	12:42:00	1		1				2	12:54:00	1			3			4	13:05:00			1	5	3	8	17
69	C5	No emerged	08-26-2022	29.1	14:13:00	2						2	14:25:00		1			6	2	9	14:36:00	3	2			7	12	24
70	C6	Control	08-26-2022	28.3	13:37:00	4						4	13:48:00	3	2					5	14:01:00	4	5			7	5	21
71	C6	Control	08-26-2022	28.3	13:37:00							0	13:46:00							0	13:56:00		1		1	5	1	8
72	C5	No emerged	08-26-2022	29.1	14:13:00		1					1	14:25:00							0	14:36:00	2	2		4	3		11
73	C6	Control	08-26-2022	29.1	14:52:00	3	1					4	15:03:00	1						1	15:37:00	2	1			11	3	17
74	C6	Control	08-26-2022	29.1	14:51:00							0	15:03:00	3	1		1			5	13:14:00	1	1			3		5
		34
		40

## Sheet: Summary Variables
			"=SUM((G2)+(H2)+(I2)+(2*J2)+(3*K2)+(5*L2))"				"=SUM((J2)+(2*K2)+(3*L2))"				"=SUM((J2)+(2*K2)+(3*L2))-SUM(G2:I2)"				"=SUM(G2,H2,I2,J2,K2,L2)"				Newly emerged specific indeces
Replicate	Treatment	Temp (°C)	NEscore	SFscore	FFscore		NEscore2	SFscore2	FFscore2		NEscore3	SFscore3	FFscore3		NEscore4	SFscore4	FFscore4		Relative Score	Relative Score2	Relative Score3	Relative Score4
1	No emerged	25.6	3	2	17		1	0	3		0	-2	-9		2	2	13		0.157895	0.333333	0	0.133333
1	Control	25.6	17	2	28		3	1	16		-9	1	15		13	1	7		0.566667	0.176471	-0.5625	1.625
1	No emerged	25.6	15	8	17		4	1	7		-3	-5	4		11	7	10		0.6	0.5	3	0.647059
1	Control	25.6	3	2	31		0	0	18		-3	-2	16		3	2	9		0.0909091	0	-0.214286	0.272727
1	No emerged	25.8	1	14	18		0	5	2		-1	0	-12		1	9	16		0.03125	0	0.0833333	0.04
1	Control	26.8	0	0	22		0	0	12		0	0	9		0	0	8		0	0	0	0
1	No emerged	25.8	5	3	21		2	0	9		1	-3	6		3	3	12		0.208333	0.222222	0.333333	0.2
1	Control	26.8	7	1	107		2	0	62		-1	-1	53		5	1	43		0.0648148	0.0322581	-0.0192308	0.113636
1	No emerged	22.7	112	0	8		63	0	3		49	0	1		47	0	5		14	21	49	9.4
1	Control	22.8	1	0	17		0	0	7		-1	0	1		1	0	10		0.0588235	0	-1	0.1
1	No emerged	22.7	8	9	47		2	0	17		-2	-9	-1		6	9	30		0.142857	0.117647	0.2	0.153846
1	Control	22.8	10	3	3		3	1	0		-2	0	-3		7	2	3		1.66667	3	0.666667	1.4
1	Control	24.2	110	0	16		68	0	10		62	0	10		41	0	4		6.875	6.8	6.2	10.25
1	No emerged	24.2	17	4	42		6	0	21		0	-4	15		11	4	21		0.369565	0.285714	0	0.44
1	No emerged	23.1	62	0	15		31	0	9		17	0	9		29	0	3		4.13333	3.44444	1.88889	9.66667
1	No emerged	23.1	108	0	17		62	0	11		51	0	11		41	0	5		6.35294	5.63636	4.63636	8.2
1	No emerged	23.1	88	7	30		47	0	15		32	-7	9		36	7	15		2.37838	3.13333	16	1.63636
1	No emerged	23.1	15	3	35		6	0	15		1	-3	4		9	3	20		0.394737	0.4	1	0.391304
1	No emerged	24	8	2	76		1	0	43		-5	-2	36		7	2	28		0.102564	0.0232558	-0.147059	0.233333
1	No emerged	25.4	9	19	46		2	9	23		-3	6	14		7	10	22		0.138462	0.0625	-0.15	0.21875
1	No emerged	24	6	4	40		3	0	23		2	-4	19		3	4	16		0.136364	0.130435	0.133333	0.15
1	No emerged	25.4	4	0	24		2	0	15		1	0	15		2	0	7		0.166667	0.133333	0.0666667	0.285714
1	No emerged	25.4	1	6	18		0	0	4		-1	-6	-7		1	6	14		0.0416667	0	0.0769231	0.05
2	No emerged	25.5	2	9	68		0	1	39		-2	-6	32		2	8	29		0.025974	0	-0.0769231	0.0540541
2	Control	26.1	0	3	37		0	0	18		0	-3	10		0	3	19		0	0	0	0
2	No emerged	25.9	2	37	76		0	15	40		-2	3	31		2	22	28		0.0176991	0	-0.0588235	0.04
2	Control	26.9	1	20	27		0	12	13		-1	11	7		1	8	14		0.0212766	0	-0.0555556	0.0454545
2	No emerged	25.9	1	63	82		0	30	49		-1	15	47		1	33	21		0.00689655	0	-0.016129	0.0185185
2	Control	25.9	2	3	28		0	0	11		-2	-3	1		2	3	17		0.0645161	0	1	0.1
2	No emerged	26.9	0	4	58		0	2	26		0	2	10		0	2	28		0	0	0	0
2	Control	27.1	43	11	49		23	4	19		16	-1	1		19	7	30		0.716667	1	16	0.513514
2	No emerged	26.9	1	3	16		0	0	9		-1	-3	7		1	3	7		0.0526316	0	-0.25	0.1
2	Control	27.1	0	5	9		0	2	2		0	1	-3		0	3	7		0	0	0	0
2	Control	26.4	0	4	10		0	1	5		0	-1	3		0	3	5		0	0	0	0
2	No emerged	26.4	0	17	8		0	4	2		0	-6	-2		0	13	6		0	0	0	0
2	No emerged	22.6	9	9	13		2	2	3		-3	-3	-5		7	7	10		0.409091	0.4	0.375	0.411765
2	Control	22.6	0	10	54		0	3	31		0	-2	28		0	7	23		0	0	0	0
2	No emerged	24.9	12	5	77		5	0	51		1	-5	51		6	5	25		0.146341	0.0980392	0.0217391	0.2
2	Control	26.3	1	3	21		0	0	12		-1	-3	9		1	3	9		0.0416667	0	-0.166667	0.0833333
2	No emerged	24.9	35	13	42		21	4	24		19	-1	19		14	9	16		0.636364	0.75	1.05556	0.56
2	Control	26.3	2	1	54		0	0	31		-2	-1	27		2	1	17		0.0363636	0	-0.0769231	0.111111
2	No emerged	26.7	3	1	10		0	0	3		-3	-1	-2		3	1	7		0.272727	0	1	0.375
2	Control	26.7	1	2	35		0	0	23		-1	-2	23		1	2	11		0.027027	0	-0.047619	0.0769231
2	No emerged	26.7	1	6	43		0	2	28		-1	-1	27		1	4	15		0.0204082	0	-0.0384615	0.0526316
2	Control	26.7	2	9	27		1	1	12		1	-6	5		1	8	15		0.0555556	0.0769231	-1	0.0434783
2	No emerged	27.3	0	20	44		0	8	22		0	3	16		0	12	22		0	0	0	0
2	Control	28.2	0	7	48		0	2	26		0	-2	17		0	5	22		0	0	0	0
2	No emerged	27.3	1	6	24		0	2	11		-1	-1	5		1	4	13		0.0333333	0	-0.25	0.0588235
2	Control	28.2	0	5	40		0	2	21		0	1	16		0	3	18		0	0	0	0
2	No emerged	28.3	0	1	9		0	0	6		0	-1	6		0	1	3		0	0	0	0
3	Control	26.1	4	6	117		0	1	66		-4	-3	58		4	5	33		0.0325203	0	-0.0727273	0.105263
3	No emerged	27.6	2	75	47		0	44	24		-2	35	16		2	31	17		0.0163934	0	-0.0392157	0.0416667
3	Control	26.1	2	3	19		0	0	12		-2	-3	11		2	3	7		0.0909091	0	-0.25	0.2
3	No emerged	27.6	1	0	21		0	0	10		-1	0	5		1	0	11		0.047619	0	-0.2	0.0909091
3	Control	27.6	1	4	42		0	0	20		-1	-4	10		1	4	21		0.0217391	0	-0.166667	0.04
3	No emerged	28	1	7	96		0	1	57		-1	-4	51		1	6	32		0.00970874	0	-0.0212766	0.0263158
3	Control	27.6	4	5	14		0	2	8		-4	0	7		4	3	6		0.210526	0	-0.571429	0.444444
3	No emerged	28	0	3	44		0	0	28		0	-3	28		0	3	13		0	0	0	0
3	Control	28.2	2	5	18		0	0	6		-2	-5	-2		2	5	12		0.0869565	0	0.285714	0.117647
3	Control	24.2	1	0	12		0	0	6		-1	0	3		1	0	6		0.0833333	0	-0.333333	0.166667
3	Control	28.2	15	4	66		8	1	39		8	-1	36		7	3	22		0.214286	0.2	0.228571	0.28
3	No emerged	26.2	3	32	31		0	18	16		-3	15	10		3	10	13		0.047619	0	-0.12	0.130435
3	Control	24.2	1	4	25		0	0	16		-1	-4	15		1	4	9		0.0344828	0	-0.0909091	0.0769231
3	No emerged	26.2	2	2	30		0	0	17		-2	-2	15		2	2	11		0.0625	0	-0.153846	0.153846
3	Control	27.3	2	3	42		0	0	24		-2	-3	21		2	3	12		0.0444444	0	-0.111111	0.133333
3	No emerged	27.3	2	3	14		0	0	4		-2	-3	-4		2	3	10		0.117647	0	0.285714	0.153846
3	Control	27.3	1	2	20		0	0	10		-1	-2	6		1	2	8		0.0454545	0	-0.25	0.1
3	No emerged	27.3	2	7	60		0	3	35		-2	2	34		2	4	17		0.0298507	0	-0.0555556	0.0952381
3	No emerged	29.1	2	29	86		0	18	50		-2	17	45		2	9	24		0.0173913	0	-0.0322581	0.0606061
3	Control	28.3	4	5	55		0	0	29		-4	-5	20		4	5	21		0.0666667	0	-0.266667	0.153846
3	Control	28.3	0	0	23		0	0	14		0	0	13		0	0	8		0	0	0	0
3	No emerged	29.1	1	0	21		0	0	10		-1	0	6		1	0	11		0.047619	0	-0.166667	0.0909091
3	Control	29.1	4	1	51		0	0	31		-4	-1	28		4	1	17		0.0769231	0	-0.148148	0.222222
3	Control	29.1	0	6	11		0	1	6		0	-3	4		0	5	5		0	0	0	0
